# Supplementary material for: Paternal Fenitrothion Exposures in Rats Causes Sperm DNA Fragmentation in F0 and Histomorphometric Changes in Selected Organs of F1 Generation
Source: Toxics. 2021 Jul 5;9(7):159. doi: 10.3390/toxics9070159 (PMC8309826; doi:10.3390/toxics9070159)
Supplement: Supplementary file 1 [file toxics-09-00159-s001.zip]

Archive with 1 entries (1 files):
- toxics-1215454-supplementary.pdf
